# Supplementary material for: Bibliometric analysis of research on the trends in autophagy
Source: PeerJ. 2019 Jun 5;7:e7103. doi: 10.7717/peerj.7103 (PMC6556104; doi:10.7717/peerj.7103)
Supplement: Supplemental Information 1 [file peerj-07-7103-s001.xls]

## Sheet: Sheet1
Select	Field: Countries/Regions	Record Count	% of 18,811	Bar Chart
	PEOPLES R CHINA	6,731	0.35782
	USA	5,729	0.30456
	JAPAN	1,567	0.0833
	SOUTH KOREA	1,061	0.0564
	ITALY	922	0.04901
	GERMANY	818	0.04349
	FRANCE	806	0.04285
	ENGLAND	796	0.04232
	TAIWAN	641	0.03408
	CANADA	552	0.02934
	SPAIN	490	0.02605
	INDIA	301	0.016
	SWITZERLAND	274	0.01457
	AUSTRALIA	265	0.01409
	NETHERLANDS	253	0.01345
	NORWAY	231	0.01228
	SWEDEN	222	0.0118
	BELGIUM	175	0.0093
	SCOTLAND	175	0.0093
	BRAZIL	174	0.00925
	ISRAEL	174	0.00925
	HUNGARY	172	0.00914
	POLAND	168	0.00893
	SINGAPORE	167	0.00888
	AUSTRIA	142	0.00755
	GREECE	142	0.00755
	DENMARK	126	0.0067
	FINLAND	121	0.00643
	ARGENTINA	118	0.00627
	PORTUGAL	93	0.00494
	CHILE	85	0.00452
	IRAN	84	0.00447
	TURKEY	79	0.0042
	IRELAND	71	0.00377
	EGYPT	69	0.00367
	RUSSIA	69	0.00367
	THAILAND	61	0.00324
	MEXICO	51	0.00271
	SOUTH AFRICA	43	0.00229
	CZECH REPUBLIC	39	0.00207
	NEW ZEALAND	35	0.00186
	SERBIA	35	0.00186
	SAUDI ARABIA	34	0.00181
	FED REP GER	27	0.00144
	LUXEMBOURG	26	0.00138
	CROATIA	25	0.00133
	WALES	25	0.00133
	ROMANIA	20	0.00106
	MALAYSIA	19	0.00101
	UKRAINE	18	0.00096
	PAKISTAN	17	0.0009
	SLOVENIA	17	0.0009
	SLOVAKIA	16	0.00085
	TUNISIA	14	0.00074
	U ARAB EMIRATES	13	0.00069
	QATAR	11	0.00058
	NORTH IRELAND	9	0.00048
	COLOMBIA	7	0.00037
	ESTONIA	7	0.00037
	INDONESIA	7	0.00037
	JORDAN	7	0.00037
	LEBANON	7	0.00037
	BULGARIA	6	0.00032
	IRAQ	6	0.00032
	MALTA	6	0.00032
	BANGLADESH	5	0.00027
	KUWAIT	5	0.00027
	CUBA	4	0.00021
	LATVIA	4	0.00021
	VENEZUELA	4	0.00021
	ALGERIA	3	0.00016
	BELARUS	3	0.00016
	CYPRUS	3	0.00016
	GHANA	3	0.00016
	MONACO	3	0.00016
	MOROCCO	3	0.00016
	NEPAL	3	0.00016
	PALESTINE	3	0.00016
	VIETNAM	3	0.00016
	BENIN	2	0.00011
	COSTA RICA	2	0.00011
	LITHUANIA	2	0.00011
	PHILIPPINES	2	0.00011
	TANZANIA	2	0.00011
	WEST GERMANY	2	0.00011
	YUGOSLAVIA	2	0.00011
	CENT AFR REPUBL	1	5e-05
	CZECHOSLOVAKIA	1	5e-05
	DEM REP CONGO	1	5e-05
	DOMINICA	1	5e-05
	ECUADOR	1	5e-05
	ICELAND	1	5e-05
	KENYA	1	5e-05
	LIBYA	1	5e-05
	MONGOL PEO REP	1	5e-05
	OMAN	1	5e-05
	SRI LANKA	1	5e-05
	SYRIA	1	5e-05
	TRINID TOBAGO	1	5e-05
	URUGUAY	1	5e-05
