# Supplementary material for: Bibliometric analysis of research on the trends in autophagy
Source: PeerJ. 2019 Jun 5;7:e7103. doi: 10.7717/peerj.7103 (PMC6556104; doi:10.7717/peerj.7103)
Supplement: Supplemental Information 2 [file peerj-07-7103-s002.zip]

Archive with 13 entries (10 files):
- Search queries of chaperone medicated autophagy used in Web of Science Core Collection.png
- Search queries of macroautophagy used in Web of Science Core Collection.png
- Search queries of microautophagy used in Web of Science Core Collection.png
- chaperone-mediated autophagy/
- chaperone-mediated autophagy/savedrecs.txt
- chaperone-mediated autophagy/savedrecs1.txt
- macroautophagy/
- macroautophagy/savedrecs.txt
- macroautophagy/savedrecs1.txt
- macroautophagy/savedrecs2.txt
- macroautophagy/savedrecs3.txt
- microautophagy/
- microautophagy/savedrecs.txt
